# Supplementary material for: Ortholog Analysis and Transformation of Glycoside Hydrolase Genes in Hyperthermophilic Archaeal Thermococcus Species
Source: Int J Mol Sci. 2025 Apr 2;26(7):3305. doi: 10.3390/ijms26073305 (PMC11989552; doi:10.3390/ijms26073305)
Supplement: Supplementary file 1 [file ijms-26-03305-s001.zip]

Archive with 1 entries (1 files):
- ijms-3514586-supplementary.pdf
